# Supplementary material for: Differences of Phenylalanine Concentrations in Dried Blood Spots and in Plasma: Erythrocytes as a Neglected Component for This Observation
Source: Metabolites. 2021 Oct 3;11(10):680. doi: 10.3390/metabo11100680 (PMC8537883; doi:10.3390/metabo11100680)
Supplement: Supplementary file 1 [file metabolites-11-00680-s001.zip]

Archive with 1 entries (1 files):
- metabolites-1399788-supplementary.pdf
